# Supplementary material for: Evaluation of the efficacy of using indocyanine green associated with fluorescence in sentinel lymph node biopsy
Source: PLoS One. 2023 Oct 25;18(10):e0273886. doi: 10.1371/journal.pone.0273886 (PMC10599532; doi:10.1371/journal.pone.0273886)
Supplement: S1 Data — (XLSX) [file pone.0273886.s005.xlsx]

## Sheet: Resumo da Exportação
	Este documento foi exportado do Numbers. Cada tabela foi convertida em uma planilha do Excel. Todos os outros objetos em cada folha do Numbers foram colocados em planilhas à parte. Esteja ciente de que os cálculos de fórmulas podem ser diferentes no Excel.
	Nome da Folha do Numbers	Nome da Tabela do Numbers	Nome da Planilha do Excel
	Plan1
		Tabela 1	Plan1
	Plan1
		Tabela 1	Plan1

## Sheet: Plan1
Número	Data	Idade	Peso (kg)	Altura (cm)	IMC	Quadrante	Tipo_Cirurgia	Estadiamento Anatômico	Estadiamento Prognóstico	Tamanho_tumoral	Histologia	Grau	Imunohistoquímica	Corante_utilizado	N_linfonodos_identificados	N_linfonodos_ressecados	N_linfonodos_+	Tempo_ident (min)	Tempo_cirúrgico (min)	Quantidade_Incisões	Medida_Incisão_Mamária(2) (cm)	Medida_Incisão_Axilar	Medida_Incisão_Mamária(única)	Débito_dreno_7_dias(ml)	Complicações_pós_oper
1	2019-08-02	70	70	155	29.13	Quadrante superolateral direito	Cirurgia conservadora da mama (quadrantectomia) com biópsia do linfonodo sentinela	IA	IB	11-20mm (T1c)	Carcinoma invasivo do tipo não especial	Grau 2	Triplo Negativo	Azul patente	1	6	0	25	50	1			8.5	500	Tatuagem na pele da mama
2	2019-08-09	58	67	159	26.5	Quadrante superolateral direito	Cirurgia conservadora da mama (quadrantectomia) com biópsia do linfonodo sentinela	IIB	IB	21-50mm (T2)	Carcinoma invasivo do tipo não especial	Grau 2	Luminal B	Azul patente	0	16	3		70	1			9.5	900	Seroma
3	2019-08-09	45	58	155	24.14	Quadrante superomedial direito	Cirurgia conservadora da mama (quadrantectomia) com biópsia do linfonodo sentinela	IA	IA	11-20mm (T1c)	Carcinoma invasivo do tipo não especial	Grau 2	Luminal A	Azul patente	2	2	0	20	50	2	5	4.5		650	Tatuagem na pele da mama
4	2019-08-09	63	54	160	21.09	Quadrante superolateral direito	Cirurgia conservadora da mama (quadrantectomia) com biópsia do linfonodo sentinela	IA	IA	11-20mm (T1c)	Carcinoma invasivo do tipo não especial	Grau 2	Luminal HER	Azul patente	0	9	0		75	2	6	3.5		80	Deiscência da ferida operatória
5	2019-08-16	35	57	165	20.93	Quadrante superolateral direito	Cirurgia conservadora da mama (quadrantectomia) com biópsia do linfonodo sentinela	IA	IA	11-20mm (T1c)	Carcinoma invasivo do tipo não especial	Grau 3	Luminal B	Azul patente	2	4	0	15	60	1			7.5	212	Tatuagem na pele da mama
6	2019-08-16	71	67	157	27.18	Quadrante superomedial esquerdo	Cirurgia conservadora da mama (quadrantectomia) com biópsia do linfonodo sentinela	IA	IA	11-20mm (T1c)	Carcinoma invasivo do tipo não especial	Grau 2	Luminal A	Azul patente	1	3	0	10	62	2	9	5.2		630	Tatuagem na pele da mama
7	2019-08-20	63	72	162	27.43	Região retroareolar esquerda	Mastectomia com biópsia do linfonodo sentinela sem reconstrução	IA	IA	11-20mm (T1c)	Carcinoma invasivo do tipo não especial	Grau 3	Luminal HER	Azul patente	1	1	0	10	60	1			11	161	Tatuagem na pele da mama
8	2019-08-30	73	68	156	27.94	Quadrante superolateral direito	Cirurgia conservadora da mama (quadrantectomia) com biópsia do linfonodo sentinela	IA	IA	11-20mm (T1c)	Carcinoma invasivo do tipo não especial	Grau 2	Luminal B	Azul patente	2	4	0	45	95	1			8	500	Tatuagem na pele da mama
9	2019-09-06	67	74	161	28.54	Quadrante superolateral esquerdo	Cirurgia conservadora da mama (quadrantectomia) com biópsia do linfonodo sentinela	IIA	IA	11-20mm (T1c)	Carcinoma invasivo do tipo não especial	Grau 2	Luminal A	Azul patente	2	13	2	8	73	1			8.5	383	Tatuagem na pele da mama
10	2019-09-13	62	90	162	34.29	União dos Quadrantes Superiores da mama esquerda	Cirurgia conservadora da mama (quadrantectomia) com biópsia do linfonodo sentinela	IA	IA	11-20mm (T1c)	Carcinoma invasivo do tipo não especial	Grau 2	Luminal B	Azul patente	1	1	0	15	75	2	7	5		1070	Tatuagem na pele da mama
11	2019-09-20	49	60	156	24.65	Região retroareolar esquerda	Mastectomia com biópsia do linfonodo sentinela com reconstrução mamária (expansor ou prótese)	IA	IA	11-20mm (T1c)	Carcinoma invasivo do tipo não especial	Grau 3	Luminal B	Azul patente	1	1	0	30	60	1			12	840	Tatuagem na pele da mama
12	2019-09-24	53	72	163	27.09	Quadrante superomedial direito	Cirurgia conservadora da mama (quadrantectomia) com biópsia do linfonodo sentinela	IA	IA	11-20mm (T1c)	Carcinoma invasivo do tipo não especial	Grau 1	Luminal A	Azul patente	0	6	0		70	2	5.3	3.3		255	Tatuagem na pele da mama
13	18/20/2019	41	64	163	24.65	Região retroareolar esquerda	Mastectomia com biópsia do linfonodo sentinela com reconstrução mamária (expansor ou prótese)	IIB	IB	21-50mm (T2)	Carcinoma invasivo do tipo não especial	Grau 2	Luminal A	Azul patente	1	2	2 micrometástases	40	65	1			9	330	Tatuagem na pele da mama
14	18/20/2019	51	104	157	42.19	Quadrante superolateral direito	Cirurgia conservadora da mama (quadrantectomia) com biópsia do linfonodo sentinela	IA	IA	6-10mm (T1b)	Carcinoma invasivo do tipo não especial	Grau 2	Luminal B	Azul patente	0	4	0		55	2	9	5		308	Hematoma
15	2019-11-01	58	73	167	26.25	Quadrante superolateral direito	Cirurgia conservadora da mama (quadrantectomia) com biópsia do linfonodo sentinela	IA	IA	11-20mm (T1c)	Carcinoma invasivo do tipo não especial	Grau 2	Luminal B	Azul patente	1	3	0	30	55	1			5	300	Tatuagem na pele da mama
16	2019-11-01	37	80	1.68	28.36	Quadrante inferolateral esquerdo	Cirurgia conservadora da mama (quadrantectomia) com biópsia do linfonodo sentinela	IIB	IIA	21-50mm (T2)	Carcinoma invasivo do tipo não especial	Grau 3	Luminal B	Azul patente	4	15	2	16	90	2	6	6		1860	Recidiva + Metástase Óssea + Hepática + Cerebral
17	2019-10-29	68	81.5	1.65	29.96	Quadrante superolateral direito	Cirurgia conservadora da mama (quadrantectomia) com biópsia do linfonodo sentinela	IA	IA	11-20mm (T1c)	Carcinoma invasivo do tipo não especial	Grau 2	Luminal B	Azul patente	1	2	0	15	85	1			10	290	Tatuagem na pele da mama
18	2019-11-08	73	87	1.63	32.83	Quadrante superolateral direito	Mastectomia com biópsia do linfonodo sentinela sem reconstrução	IIA	IB	21-50mm (T2)	Carcinoma invasivo do tipo não especial	Grau 3	Luminal B	Azul patente	2	3	0	30	120	1			25	251	Tatuagem na pele da mama
19	2019-11-12	62	50	1.56	20.57	Região retroareolar esquerda	Mastectomia com biópsia do linfonodo sentinela sem reconstrução	IIA	IA	21-50mm (T2)	Carcinoma invasivo do tipo não especial	Grau 2	Luminal B	Azul patente	0	1	0		60	1			15	381	Tatuagem na pele da mama
20	2019-11-19	91	52	1.66	33.45	Quadrante superolateral esquerdo	Cirurgia conservadora da mama (quadrantectomia) com biópsia do linfonodo sentinela	IIA	IA	11-20mm (T1c)	Carcinoma invasivo do tipo não especial	Grau 2	Luminal B	Azul patente	1	18	3	32	105	2	9	4		731	Metástase Óssea
21	2019-11-22	75	54	1.6	21.09	União dos Quadrantes inferiores da mama esquerda	Mastectomia com biópsia do linfonodo sentinela sem reconstrução	IIB	IB	21-50mm (T2)	Carcinoma invasivo do tipo não especial	Grau 2	Luminal A	Azul patente	0	11	3		85	1			16	822	Tatuagem na pele da mama
22	2019-12-01	56	71.9	1.62	27.44	Quadrante superolateral direito	Cirurgia conservadora da mama (quadrantectomia) com biópsia do linfonodo sentinela	IIB	IIA	21-50mm (T2)	Carcinoma lobular invasivo	Grau 3	Luminal A	Azul patente	1	1	1 micrometástase	27	60	1			8	267	Tatuagem na pele da mama
23	2019-12-03	67	75	1.48	34.24	Quadrante superolateral esquerdo	Cirurgia conservadora da mama (quadrantectomia) com biópsia do linfonodo sentinela	IIB	IB	21-50mm (T2)	Carcinoma invasivo do tipo não especial	Grau 2	Luminal A	Azul patente	1	16	1	32	75	1			15	804	Tatuagem na pele da mama
24	2019-11-30	48	60	1.6	23.43	Quadrante superolateral esquerdo	Cirurgia conservadora da mama (quadrantectomia) com biópsia do linfonodo sentinela	IA	IA	11-20mm (T1c)	Carcinoma invasivo do tipo não especial	Grau 2	Luminal A	Azul patente	1	2	0	11	58	1			2.5	1017	Tatuagem na pele da mama
25	2020-01-13	49	73	1.59	28.96	União dos Quadrantes Superiores da mama direita	Cirurgia conservadora da mama (quadrantectomia) com biópsia do linfonodo sentinela	IIA	IIA	21-50mm (T2)	Carcinoma invasivo do tipo não especial	Grau 3	Triplo Negativo	Azul patente	1	2	0	10	60	2	6	3		680	Hematoma
26	2020-01-15	85	67	1.55	27.91	Região retroareolar direita	Cirurgia conservadora da mama (quadrantectomia) com biópsia do linfonodo sentinela	IIA	IB	21-50mm (T2)	Carcinoma papilífero invasivo	Grau 3	Luminal B	Azul patente	1	1	0	20	60	2	5	5		217	Recidiva
27	2020-01-21	44	107	1.49	48.19	União dos Quadrantes Superiores da mama direita	Cirurgia conservadora da mama (quadrantectomia) com biópsia do linfonodo sentinela	IA	IA	11-20mm (T1c)	Carcinoma invasivo do tipo não especial	Grau 2	Luminal A	Azul patente	1	3	0	14	50	2	6	4		470	Tatuagem na pele da mama
28	2020-01-27	73	87.3	1.64	32.57	Quadrante superolateral direito	Cirurgia conservadora da mama (quadrantectomia) com biópsia do linfonodo sentinela	IA	IA	11-20mm (T1c)	Carcinoma invasivo do tipo não especial	Grau 2	Luminal A	Azul patente	3	3	0	15	40	1			10		Tatuagem na pele da mama
29	2020-01-31	40	60	1.58	24.09	União dos Quadrantes Laterais da mama direita	Cirurgia conservadora da mama (quadrantectomia) com biópsia do linfonodo sentinela	IIB	IB	21-50mm (T2)	Carcinoma invasivo do tipo não especial	Grau 2	Luminal B	Azul patente	1	15	1	12	82	1			4	1738	Tatuagem na pele da mama
30	2020-02-07	48	47	1.59	18.65	União dos Quadrantes Superiores da mama esquerda	Cirurgia conservadora da mama (quadrantectomia) com biópsia do linfonodo sentinela	IA	IA	11-20mm (T1c)	Carcinoma invasivo do tipo não especial	Grau 2	Luminal A	Azul patente	3	5	0	7	60	2	6	4		120	Tatuagem na pele da mama
31	2020-02-21	55	86	1.71	29.45	União dos Quadrantes inferiores da mama esquerda	Cirurgia conservadora da mama (quadrantectomia) com biópsia do linfonodo sentinela	IIIC	IIIB	21-50mm (T2)	Carcinoma invasivo do tipo não especial	Grau 3	Luminal B	Azul patente	2	19	17	30	75	1			6	334	Metástase Óssea
32	2020-03-03	41	98	1.65	36.02	Quadrante inferolateral esquerdo	Cirurgia conservadora da mama (quadrantectomia) com biópsia do linfonodo sentinela	IIA	IIA	21-50mm (T2)	Carcinoma invasivo do tipo não especial	Grau 3	HER2+	Azul patente	0	2	0	30	80	2	5	5		426	Recidiva + Metástase Óssea
33	2020-03-24	65	75	1.65	27.57	Região retroareolar direita	Cirurgia conservadora da mama (quadrantectomia) com biópsia do linfonodo sentinela	IIB	IIA	21-50mm (T2)	Carcinoma invasivo do tipo não especial	Grau 2	Luminal A	Azul patente	2	15	2	7	71	2	5	5		800
34	2020-07-02	65	79	1.55	32.91	União dos Quadrantes Superiores da mama esquerda	Cirurgia conservadora da mama (quadrantectomia) com biópsia do linfonodo sentinela	IA	IA	6-10mm (T1b)	Carcinoma invasivo do tipo não especial	Grau 2	Luminal B	Verde indocianina	1	3	0	2	50	2	4.4	3.2		130
35	2020-07-03	62	76	1.6	29.68	Quadrante superomedial esquerdo	Cirurgia conservadora da mama (quadrantectomia) com biópsia do linfonodo sentinela	IA	IA	6-10mm (T1b)	Carcinoma papilífero invasivo	Grau 2	Luminal B	Verde indocianina	1	4	0	1	50	2	6	4		236
36	2020-07-16	53	77	1.6	30	Quadrante inferolateral direito	Cirurgia conservadora da mama (quadrantectomia) com biópsia do linfonodo sentinela	IIA	IA	21-50mm (T2)	Carcinoma invasivo do tipo não especial	Grau 2	Luminal A	Verde indocianina	0	3	0	2	62	2	5	3		1640
37	2020-07-23	79	68	1.4	34.6	Quadrante superomedial direito	Mastectomia com biópsia do linfonodo sentinela sem reconstrução	IIA	IA	21-50mm (T2)	Carcinoma invasivo do tipo não especial	Grau 2	Luminal A	Verde indocianina	1	2	0	10	72	1			13	200
38	2020-07-09	44	98	1.63	36.98	Quadrante inferolateral esquerdo	Cirurgia conservadora da mama (quadrantectomia) com biópsia do linfonodo sentinela	IA	IA	6-10mm (T1b)	Carcinoma invasivo do tipo não especial	Grau 2	Luminal A	Verde indocianina	2	2	0	2	53	2	5	5		330
39	2020-09-10	58	74	1.65	27.2	Quadrante superolateral direito	Cirurgia conservadora da mama (quadrantectomia) com biópsia do linfonodo sentinela	IA	IA	11-20mm (T1c)	Carcinoma invasivo do tipo não especial	Grau 2	Luminal HER	Verde indocianina	2	5	0	6	64	1			7.3	450
40	2021-02-09	46	69	1.62	26.33	Quadrante superolateral direito	Cirurgia conservadora da mama (quadrantectomia) com biópsia do linfonodo sentinela	IA	IA	11-20mm (T1c)	Carcinoma invasivo do tipo não especial	Grau 2	Luminal B	Verde indocianina	1	0	0	11	56	1			8	423
41	2021-03-04	40	71	1.63	27.3	União dos Quadrantes laterais da mama esquerda	Cirurgia conservadora da mama (quadrantectomia) com biópsia do linfonodo sentinela	IIA	IIA	21-50mm (T2)	Carcinoma invasivo do tipo não especial	Grau 3	HER2+	Verde indocianina	2	0	0	3	90	2	6	5		337
42	2021-03-04	52	66	1.62	25.19	Quadrante superolateral esquerdo	Cirurgia conservadora da mama (quadrantectomia) com biópsia do linfonodo sentinela	IA	IA	11-20mm (T1c)	Carcinoma invasivo do tipo não especial	Grau 2	Luminal A	Verde indocianina	3	0	5	2	65	1			6.3	635
43	2021-03-25	77	65	1.51	28.5	União dos Quadrantes Superiores da mama esquerda	Cirurgia conservadora da mama (quadrantectomia) com biópsia do linfonodo sentinela	IIIA	IB	21-50mm (T2)	Carcinoma invasivo do tipo não especial	Grau 2	Luminal B	Verde indocianina	2	12	4	3	92	2	5.7	3		285
44	2021-03-26	54	75	1.62	28.62	União dos Quadrantes Laterais da mama direita	Cirurgia conservadora da mama (quadrantectomia) com biópsia do linfonodo sentinela	IIB	IIA	21-50mm (T2)	Carcinoma invasivo do tipo não especial	Grau 3	Luminal B	Verde indocianina	2	12	2	5	73	2	6	7		323
45	2021-03-26	69	69	1.63	26.03	Quadrante superomedial direito	Cirurgia conservadora da mama (quadrantectomia) com biópsia do linfonodo sentinela	IIA	IA	11-20mm (T1c)	Carcinoma invasivo do tipo não especial	Grau 2	Luminal A	Verde indocianina	2	7	1	5	69	2	7.5	4		485
46	2021-05-06	51	69	1.59	27.38	Quadrante superomedial direito	Cirurgia conservadora da mama (quadrantectomia) com biópsia do linfonodo sentinela	IIA	IA	21-50mm (T2)	Carcinoma invasivo do tipo não especial	Grau 1	Luminal A	Verde indocianina	1	3	0	5	50	2	5.3	2.3		527
47	2021-05-27	42	66	1.72	22.37	União dos Quadrantes Superiores da mama esquerda	Cirurgia conservadora da mama (quadrantectomia) com biópsia do linfonodo sentinela	IA	IA	11-20mm (T1c)	Carcinoma invasivo do tipo não especial	Grau 3	HER2+	Verde indocianina	2	2	0	3	73	2	4.5	3.5		329
48	2021-06-11	50	89	1.58	35.74	União dos Quadrantes Superiores da mama esquerda	Mastectomia com biópsia do linfonodo sentinela sem reconstrução	IIA	IA	11-20mm (T1c)	Carcinoma invasivo do tipo não especial	Grau 2	Luminal B	Verde indocianina	2	26	2	17	69	1			17	60	Seroma
49	2021-06-10	73	45	1.53	19.21	Região retroareolar direita	Mastectomia com biópsia do linfonodo sentinela sem reconstrução	IA	IA	11-20mm (T1c)	Carcinoma invasivo do tipo não especial	Grau 2	Luminal A	Verde indocianina	2	6	0	11	72	1			12.5	730	Seroma
50	2021-07-02	63	45	1.5	20	Região retroareolar esquerda	Mastectomia com biópsia do linfonodo sentinela com reconstrução mamária (expansor ou prótese)	IIIA	IIIB	21-50mm (T2)	Carcinoma invasivo do tipo não especial	Grau 3	Luminal B	Verde indocianina	3	10	10	17	104	1			11	456
51	2021-07-08	75	53	1.5	23.55	Quadrante superolateral direito	Cirurgia conservadora da mama (quadrantectomia) com biópsia do linfonodo sentinela	IA	IA	11-20mm (T1c)	Carcinoma lobular invasivo	Grau 2	Luminal A	Verde indocianina	1	1	0	4	56	1			6	430
52	2021-07-13	63	70	1.63	26.71	Quadrante superolateral esquerdo	Cirurgia conservadora da mama (quadrantectomia) com biópsia do linfonodo sentinela	IA	IA	11-20mm (T1c)	Carcinoma lobular invasivo	Grau 2	Luminal B	Verde indocianina	2	0	2	11	55	1			6.3
53	2021-07-22	45	69	1.62	26.33	União dos Quadrantes Laterais da mama direita	Cirurgia conservadora da mama (quadrantectomia) com biópsia do linfonodo sentinela	IIA	IA	6-10mm (T1b)	Carcinoma invasivo do tipo não especial	Grau 2	Luminal B	Verde indocianina	1	10	9	33	93	1			8.2		Deiscência da ferida operatória
54	2021-08-05	77	98	1.62	37.46	Quadrante superomedial direito	Cirurgia conservadora da mama (quadrantectomia) com biópsia do linfonodo sentinela	IIA	IA	21-50mm (T2)	Carcinoma invasivo do tipo não especial	Grau 3	Luminal A	Verde indocianina	1	1	0	3	73	2	7	4		730
55	2021-08-13	56	59	1.69	20.7	Região retroareolar direita	Mastectomia com biópsia do linfonodo sentinela com reconstrução mamária (expansor ou prótese)	IIB	IIA	21-50mm (T2)	Carcinoma invasivo do tipo não especial	Grau 3	Luminal B	Verde indocianina	2	20	2	27	111	1			8	340
56	2021-08-03	56	73	1.68	25.88	Quadrante superolateral direito	Cirurgia conservadora da mama (quadrantectomia) com biópsia do linfonodo sentinela	IA	IA	11-20mm (T1c)	Carcinoma invasivo do tipo não especial	Grau 2	Luminal B	Verde indocianina	2	2	0	11	47	1			6	247
57	2021-08-19	65	88	1.63	33.2	União dos Quadrantes laterais da mama esquerda	Cirurgia conservadora da mama (quadrantectomia) com biópsia do linfonodo sentinela	IIA	IA	11-20mm (T1c)	Carcinoma invasivo do tipo não especial	Grau 2	Luminal A	Verde indocianina	2	12	3	3	92	2	5	4		620	Deiscência da ferida operatória
58	2021-09-09	26	107	1.65	39.33	Região retroareolar esquerda	Mastectomia com biópsia do linfonodo sentinela com reconstrução mamária (expansor ou prótese)	IIIC	IIB	11-20mm (T1c)	Carcinoma invasivo do tipo não especial	Grau 3	HER2+	Verde indocianina	2	15	12	27	123	1			11	371
59	2021-09-24	65	70	1.68	24.82	União dos Quadrantes Superiores da mama direita	Cirurgia conservadora da mama (quadrantectomia) com biópsia do linfonodo sentinela	IA	IA	11-20mm (T1c)	Carcinoma invasivo do tipo não especial	Grau 2	Luminal B	Verde indocianina	2	2	0	26	71	1			5	445
60	2021-10-08	84	75	1.63	28.3	União dos Quadrantes Laterais da mama direita	Cirurgia conservadora da mama (quadrantectomia) com biópsia do linfonodo sentinela	IA	IA	11-20mm (T1c)	Carcinoma lobular invasivo	Grau 2	Luminal A	Verde indocianina	1	1	0	17	53	1			7	355
61	2021-10-14	54	69	1.62	26.33	Quadrante inferolateral esquerdo	Cirurgia conservadora da mama (quadrantectomia) com biópsia do linfonodo sentinela	IIA	IA	21-50mm (T2)	Carcinoma invasivo do tipo não especial	Grau 2	Luminal HER	Verde indocianina	1	1	0	3	53	2	5	4		270
62	2021-11-04	53	79	1.63	29.81	União dos Quadrantes laterais da mama esquerda	Cirurgia conservadora da mama (quadrantectomia) com biópsia do linfonodo sentinela	IIIA	IA	21-50mm (T2)	Carcinoma invasivo do tipo não especial	Grau 2	Luminal HER	Verde indocianina	3	12	7	23	67	1			6	310
63	2021-10-29	82	55	1.49	24.77	União dos Quadrantes Superiores da mama esquerda	Cirurgia conservadora da mama (quadrantectomia) com biópsia do linfonodo sentinela	IIA	IA	21-50mm (T2)	Carcinoma invasivo do tipo não especial	Grau 3	Luminal HER	Verde indocianina	2	12	0	13	47	1			5.5	175
64	2021-12-02	59	95	1.68	33.68	Quadrante superolateral direito	Cirurgia conservadora da mama (quadrantectomia) com biópsia do linfonodo sentinela	IA	IA	11-20mm (T1c)	Carcinoma invasivo do tipo não especial	Grau 2	Luminal HER	Verde indocianina	1	3	0	5	53	1			7.3	553
65	2021-11-12	71	68	1.63	25.66	União dos Quadrantes inferiores da mama direita	Cirurgia conservadora da mama (quadrantectomia) com biópsia do linfonodo sentinela	IIIC	IA	11-20mm (T1c)	Carcinoma invasivo do tipo não especial	Grau 3	HER2+	Verde indocianina	0	17	12		74	2	6.8	4		780
66	2021-12-17	59	88	1.7	30.44	Quadrante superolateral esquerdo	Cirurgia conservadora da mama (quadrantectomia) com biópsia do linfonodo sentinela	IIA	IA	21-50mm (T2)	Carcinoma invasivo do tipo não especial	Grau 3	Triplo Negativo	Azul patente + verde indocianina	1	1	0	8	57	1			6.3	234	Tatuagem na pele da mama
67	2019-12-12	62	52	1.52	22.8	Quadrante superolateral direito	Cirurgia conservadora da mama (quadrantectomia) com biópsia do linfonodo sentinela	IA	IA	6-10mm (T1b)	Carcinoma invasivo do tipo não especial	Grau 3	Luminal HER	Azul patente + verde indocianina	2	2	0	5	60	1			6	112	Tatuagem na pele da mama
68	2020-01-16	47	84	1.68	29.78	Quadrante superolateral direito	Cirurgia conservadora da mama (quadrantectomia) com biópsia do linfonodo sentinela	IA	IA	11-20mm (T1c)	Carcinoma medular invasivo	Grau 3	Luminal B	Azul patente + verde indocianina	2	2	0	30	65	1			5	1380	Tatuagem na pele da mama
69	2020-02-06	65	63	1.46	29.57	União dos Quadrantes Superiores da mama direita	Cirurgia conservadora da mama (quadrantectomia) com biópsia do linfonodo sentinela	IIA	IA	11-20mm (T1c)	Carcinoma invasivo do tipo não especial	Grau 3	Triplo Negativo	Azul patente + verde indocianina	1	12	5	10	80	2	6	5		356
70	2020-02-13	73	72.5	1.62	27.67	Quadrante superolateral esquerdo	Cirurgia conservadora da mama (quadrantectomia) com biópsia do linfonodo sentinela	IA	IA	11-20mm (T1c)	Carcinoma invasivo do tipo não especial	Grau 1	Luminal A	Azul patente + verde indocianina	1	1	0	10	50	1			7	113
71	2019-02-20	65	76	1.5	33.77	Quadrante inferolateral esquerdo	Cirurgia conservadora da mama (quadrantectomia) com biópsia do linfonodo sentinela	IA	IA	11-20mm (T1c)	Carcinoma invasivo do tipo não especial	Grau 1	Luminal A	Azul patente + verde indocianina	1	1	0	2	40	2	4	3		970
72	2020-03-05	37	59	1.65	21.69	Quadrante superomedial esquerdo	Cirurgia conservadora da mama (quadrantectomia) com biópsia do linfonodo sentinela	IIA	IIA	21-50mm (T2)	Carcinoma invasivo do tipo não especial	Grau 3	HER2+	Azul patente + verde indocianina	2	6	0	2	30	2	9	4		365
73	2020-03-12	69	65	1.63	24.52	Quadrante superolateral esquerdo	Cirurgia conservadora da mama (quadrantectomia) com biópsia do linfonodo sentinela	IA	IA	11-20mm (T1c)	Carcinoma invasivo do tipo não especial	Grau 2	Luminal B	Azul patente + verde indocianina	2	3	0	9	50	1			7.5	320
74	2020-03-19	56	51	1.53	31.79	União dos Quadrantes laterais da mama esquerda	Cirurgia conservadora da mama (quadrantectomia) com biópsia do linfonodo sentinela	IA	IA	11-20mm (T1c)	Carcinoma invasivo do tipo não especial	Grau 2	Luminal A	Azul patente + verde indocianina	2	4	0	17	40	2	6.5	3.9		275
75	2020-03-26	80	62	1.48	28.31	União dos Quadrantes Laterais da mama direita	Cirurgia conservadora da mama (quadrantectomia) com biópsia do linfonodo sentinela	IA	IA	11-20mm (T1c)	Carcinoma invasivo do tipo não especial	Grau 3	Triplo Negativo	Azul patente + verde indocianina	2	4	0	17	49	1			6	430
76	2020-04-03	35	60	1.6	23.43	Quadrante superolateral direito	Cirurgia conservadora da mama (quadrantectomia) com biópsia do linfonodo sentinela	IIB	IIA	21-50mm (T2)	Carcinoma invasivo do tipo não especial	Grau 3	Luminal B	Azul patente + verde indocianina	1	1	1	9	38	1			5.6	272
77	2020-04-16	46	82	1.64	30.59	Quadrante superolateral direito	Cirurgia conservadora da mama (quadrantectomia) com biópsia do linfonodo sentinela	IIIA	IIB	21-50mm (T2)	Carcinoma invasivo do tipo não especial	Grau 3	Luminal B	Azul patente + verde indocianina	2	8	5	24	88	1			7	543
78	2020-04-16	69	72	1.63	27.16	União dos Quadrantes laterais da mama esquerda	Cirurgia conservadora da mama (quadrantectomia) com biópsia do linfonodo sentinela	IA	IA	11-20mm (T1c)	Carcinoma invasivo do tipo não especial	Grau 3	Luminal A	Azul patente + verde indocianina	1	11	0	18	65	2	7	3		320
79	2020-04-23	67	53	1.54	22.36	União dos Quadrantes Superiores da mama direita	Cirurgia conservadora da mama (quadrantectomia) com biópsia do linfonodo sentinela	IA	IA	6-10mm (T1b)	Carcinoma invasivo do tipo não especial	Grau 2	Luminal A	Azul patente + verde indocianina	1	1	0	9	67	1			4.8	197
80	2020-05-07	45	82	1.54	34.59	União dos Quadrantes Superiores da mama direita	Cirurgia conservadora da mama (quadrantectomia) com biópsia do linfonodo sentinela	IIA	IA	6-10mm (T1b)	Carcinoma invasivo do tipo não especial	Grau 2	Luminal B	Azul patente + verde indocianina		27	3		72	2	8	7		850	Tatuagem na pele da mama
81	2002-05-14	53	53	1.63	20	União dos Quadrantes Laterais da mama direita	Cirurgia conservadora da mama (quadrantectomia) com biópsia do linfonodo sentinela	IIA	IA	11-20mm (T1c)	Carcinoma invasivo do tipo não especial	Grau 2	Luminal A	Azul patente + verde indocianina	3	3	2	5	49	2	6	4		700	Tatuagem na pele da mama
82	2020-05-21	70	76	1.58	30.52	Quadrante superolateral esquerdo	Cirurgia conservadora da mama (quadrantectomia) com biópsia do linfonodo sentinela	IA	IA	11-20mm (T1c)	Carcinoma invasivo do tipo não especial	Grau 2	Luminal A	Azul patente + verde indocianina	3	4	0	9	39	1			5.5	840
83	2020-05-28	44	52	1.52	22.51	Quadrante inferolateral direito	Cirurgia conservadora da mama (quadrantectomia) com biópsia do linfonodo sentinela	IA	IA	11-20mm (T1c)	Carcinoma invasivo do tipo não especial	Grau 2	Luminal HER	Azul patente + verde indocianina	2	3	0	3	47	2	6	4		850
84	2020-06-18	69	93	1.65	34.19	Região retroareolar esquerda	Mastectomia com biópsia do linfonodo sentinela sem reconstrução	IIB	IB	21-50mm (T2)	Carcinoma invasivo do tipo não especial	Grau 2	Luminal A	Azul patente + verde indocianina	1	12	1	3	55	1			11	700	Tatuagem na pele da mama
85	2020-06-25	60	68	1.6	26.56	Quadrante superomedial esquerdo	Cirurgia conservadora da mama (quadrantectomia) com biópsia do linfonodo sentinela	IA	IA	6-10mm (T1b)	Carcinoma invasivo do tipo não especial	Grau 1	Luminal B	Azul patente + verde indocianina	1	2	0	4	54	2	5.5	4.5		272
86	2020-06-25	70	64	1.59	25.39	União dos Quadrantes Superiores da mama direita	Cirurgia conservadora da mama (quadrantectomia) com biópsia do linfonodo sentinela	IA	IA	11-20mm (T1c)	Carcinoma invasivo do tipo não especial	Grau 2	Luminal HER	Azul patente + verde indocianina	1	1	0	7	63	2	7	63		455
87	2020-07-30	58	70	1.59	27.77	Quadrante inferomedial esquerdo	Mastectomia com biópsia do linfonodo sentinela sem reconstrução	IA	IA	6-10mm (T1b)	Carcinoma invasivo do tipo não especial	Grau 2	HER2+	Azul patente + verde indocianina	1	15	0	12	71	1			6	536
88	2020-08-20	60	101	1.6	39.45	Quadrante superomedial esquerdo	Cirurgia conservadora da mama (quadrantectomia) com biópsia do linfonodo sentinela	IA	IA	11-20mm (T1c)	Carcinoma invasivo do tipo não especial	Grau 2	Luminal A	Azul patente + verde indocianina	2	3	0	3	47	2	9	7		420	Tatuagem na pele da mama
89	2020-08-27	84	53	1.6	20.7	Região retroareolar esquerda	Mastectomia com biópsia do linfonodo sentinela sem reconstrução	IA	IB	11-20mm (T1c)	Carcinoma invasivo do tipo não especial	Grau 2	Triplo Negativo	Azul patente + verde indocianina	1	3	0	5	28	1			7	130
90	2020-09-03	44	70	1.59	27.77	Quadrante superolateral esquerdo	Cirurgia conservadora da mama (quadrantectomia) com biópsia do linfonodo sentinela	IA	IA	11-20mm (T1c)	Carcinoma invasivo do tipo não especial	Grau 2	Luminal HER	Azul patente + verde indocianina	1	12	0	10	55	1			5	358
91	2020-09-24	40	85	1.63	32.07	Quadrante superomedial esquerdo	Cirurgia conservadora da mama (quadrantectomia) com biópsia do linfonodo sentinela	IIA	IB	21-50mm (T2)	Carcinoma invasivo do tipo não especial	Grau 3	Luminal HER	Azul patente + verde indocianina	2	4	0	7	63	2	4	4		237	Tatuagem na pele da mama
92	2020-10-01	52	45	1.51	19.73	Quadrante superolateral direito	Cirurgia conservadora da mama (quadrantectomia) com biópsia do linfonodo sentinela	IA	IA	6-10mm (T1b)	Carcinoma invasivo do tipo não especial	Grau 2	Luminal A	Azul patente + verde indocianina	1	3	0	2	42	2	5	3		288	Tatuagem na pele da mama
93	2020-11-12	47	58	1.65	21.32	Quadrante superolateral esquerdo	Cirurgia conservadora da mama (quadrantectomia) com biópsia do linfonodo sentinela	IA	IA	11-20mm (T1c)	Carcinoma invasivo do tipo não especial	Grau 3	Luminal A	Azul patente + verde indocianina	1	1	0	3	55	2	4	3		240
94	2021-01-14	49	85	1.62	32.44	Quadrante superolateral esquerdo	Cirurgia conservadora da mama (quadrantectomia) com biópsia do linfonodo sentinela	IA	IA	6-10mm (T1b)	Carcinoma invasivo do tipo não especial	Grau 2	Triplo Negativo	Azul patente + verde indocianina	1	3	0	10	55	2	7	3		485	Tatuagem na pele da mama
95	2021-01-29	34	84	1.68	29.78	União dos Quadrantes laterais da mama esquerda	Cirurgia conservadora da mama (quadrantectomia) com biópsia do linfonodo sentinela	IIA	IA	11-20mm (T1c)	Carcinoma invasivo do tipo não especial	Grau 2	Luminal B	Azul patente + verde indocianina	2	9	2	2	80	1	6	3		379
96	2021-08-12	46	64	1.58	25.7	Quadrante superolateral esquerdo	Cirurgia conservadora da mama (quadrantectomia) com biópsia do linfonodo sentinela	IIA	IA	11-20mm (T1c)	Carcinoma invasivo do tipo não especial	Grau 2	Luminal A	Azul patente + verde indocianina	1	12	0	11	54	1			5.5	524
97	2021-09-02	61	69	1.58	27.71	União dos Quadrantes laterais da mama esquerda	Cirurgia conservadora da mama (quadrantectomia) com biópsia do linfonodo sentinela	IA	IA	11-20mm (T1c)	Carcinoma invasivo do tipo não especial	Grau 2	Luminal B	Azul patente + verde indocianina	2	7	0	5	53	2	6.5	3		280
98	2021-12-02	68	72	1.63	27.16	União dos Quadrantes laterais da mama esquerda	Cirurgia conservadora da mama (quadrantectomia) com biópsia do linfonodo sentinela	IIA	IA	21-50mm (T2)	Carcinoma invasivo do tipo não especial	Grau 2	Luminal A	Azul patente + verde indocianina	1	6	0	8	62	1			8.2	185
99	2021-12-16	55	64	1.66	38.55	Quadrante superomedial direito	Cirurgia conservadora da mama (quadrantectomia) com biópsia do linfonodo sentinela	IA	IA	6-10mm (T1b)	Carcinoma invasivo do tipo não especial	Grau 2	Triplo Negativo	Azul patente + verde indocianina	1	1	0	6	54	1			5.2	430

## Sheet: Planilha1
Quadrante superomedial direito	Cirurgia conservadora da mama (quadrantectomia) com biópsia do linfonodo sentinela	IA	IA	0-5mm (T1a)	Carcinoma invasivo do tipo não especial	Luminal A	Azul patente	Complicações anestésicas	Tatuagem na pele da mama
Quadrante superolateral direito	Mastectomia com biópsia do linfonodo sentinela sem reconstrução	IB	IB	6-10mm (T1b)	Carcinoma lobular invasivo	Luminal B	Verde indocianina	Complicações clínicas	Deiscência da ferida operatória
Quadrante inferomedial direito	Mastectomia com biópsia do linfonodo sentinela com reconstrução mamária (expansor ou prótese)	IIA	IIA	11-20mm (T1c)	Carcinoma misto	Luminal HER	Azul patente + verde indocianina	Alergia ao corante	Infecção local
Quadrante inferolateral direito		IIB	IIB	21-50mm (T2)	Carcinoma lobular invasivo	Triplo Negativo			Seroma
Quadrante superomedial esquerdo		IIIA	IIIA	>50mm (T3)	Carcinoma tubular invasivo	HER2+			Complicações clínicas
Quadrante superolateral esquerdo		IIIB	IIIB	Infiltrando a pele (T4b)	Carcinoma mucinoso invasivo				Hematoma
Quadrante inferomedial esquerdo		IIIC	IIIC		Carcinoma metaplásico invasivo				Recidiva
Quadrante inferolateral esquerdo					Carcinoma papilífero invasivo				Metástase Óssea
Região retroareolar esquerda					Carcinoma ductal in situ				Recidiva + Metástase Óssea
Região retroareolar direita					Carcinoma medular invasivo				Recidiva + Metástase Óssea + Hepática + Cerebral
União dos Quadrantes Superiores da mama direita									Esclerodermia radio-induzida
União dos Quadrantes Laterais da mama direita
União dos Quadrantes Mediais da mama direita
União dos Quadrantes Inferiores da mama direita
União dos Quadrantes Superiores da mama esquerda
União dos Quadrantes Laterais da mama esquerda
União dos Quadrantes Mediais da mama esquerda
União dos Quadrantes Inferiores da mama esquerda
