# Supplementary material for: Evaluation of the efficacy of using indocyanine green associated with fluorescence in sentinel lymph node biopsy
Source: PLoS One. 2023 Oct 25;18(10):e0273886. doi: 10.1371/journal.pone.0273886 (PMC10599532; doi:10.1371/journal.pone.0273886)
Supplement: S2 Data — (XLSX) [file pone.0273886.s006.xlsx]

## Sheet: Resumo da Exportação
	Este documento foi exportado do Numbers. Cada tabela foi convertida em uma planilha do Excel. Todos os outros objetos em cada folha do Numbers foram colocados em planilhas à parte. Esteja ciente de que os cálculos de fórmulas podem ser diferentes no Excel.
	Nome da Folha do Numbers	Nome da Tabela do Numbers	Nome da Planilha do Excel
	Export Summary
		Tabela 1	Export Summary
	Sheet1
		Tabela 1	Sheet1
	Worksheet1
		Tabela 1	Worksheet1

## Sheet:  Export Summary
	This document was exported from Numbers. Each table was converted into an Excel spreadsheet. All other objects on each Numbers sheet have been placed on separate sheets. Be aware that formula calculations may be different in Excel.
	Numbers sheet name	Numbers Table Name	Excel Sheet Name
	Sheet1
		Table 1	Sheet1
	Worksheet1
		Table 1	Worksheet1

## Sheet:  Sheet1
Number	Date	Age	Weight (kg)	Height (cm)	BMI	Quadrant	Type_Surgery	Anatomic Staging	prognostic staging	tumor_size	Histology	Degree	Immunohistochemistry	dye_used	N_lymph nodes_identified	N_lymph nodes_resected	N_lymph nodes_+	Time_ident (min)	Surgical_time (min)	Intraoperative_complications	Quantity_Incisions	Measurement_Incision_Breast(2) (cm)	Measure_Incision_Axillary	Measurement_Breast_Incision(single)	Debt_drain_7_days(ml)	Post_Operation_Complications
1	2019-08-02	70	70	155	29.13	right superolateral quadrant	Breast-conserving surgery (quadrantectomy) with sentinel lymph node biopsy	IA	IB	11-20mm (T1c)	Non-special type invasive carcinoma	Grade 2	triple negative	patent blue	1	6	0	25	50		1			8.5	500	breast skin tattoo
2	2019-08-09	58	67	159	26.5	right superolateral quadrant	Breast-conserving surgery (quadrantectomy) with sentinel lymph node biopsy	IIB	IB	21-50mm (T2)	Non-special type invasive carcinoma	Grade 2	Luminal B	patent blue	0	16	3		70		1			9.5	900	Seroma
3	2019-08-09	45	58	155	24.14	right superomedial quadrant	Breast-conserving surgery (quadrantectomy) with sentinel lymph node biopsy	IA	IA	11-20mm (T1c)	Non-special type invasive carcinoma	Grade 2	Luminal A	patent blue	2	2	0	20	50		2	5	4.5		650	breast skin tattoo
4	2019-08-09	63	54	160	21.09	right superolateral quadrant	Breast-conserving surgery (quadrantectomy) with sentinel lymph node biopsy	IA	IA	11-20mm (T1c)	Non-special type invasive carcinoma	Grade 2	Luminal HER	patent blue	0	9	0		75		2	6	3.5		80	Surgical wound dehiscence
5	2019-08-16	35	57	165	20.93	right superolateral quadrant	Breast-conserving surgery (quadrantectomy) with sentinel lymph node biopsy	IA	IA	11-20mm (T1c)	Non-special type invasive carcinoma	Grade 3	Luminal B	patent blue	2	4	0	15	60		1			7.5	212	breast skin tattoo
6	2019-08-16	71	67	157	27.18	left superomedial quadrant	Breast-conserving surgery (quadrantectomy) with sentinel lymph node biopsy	IA	IA	11-20mm (T1c)	Non-special type invasive carcinoma	Grade 2	Luminal A	patent blue	1	3	0	10	62		2	9	5.2		630	breast skin tattoo
7	2019-08-20	63	72	162	27.43	left retroareolar region	Mastectomy with sentinel lymph node biopsy without reconstruction	IA	IA	11-20mm (T1c)	Non-special type invasive carcinoma	Grade 3	Luminal HER	patent blue	1	1	0	10	60		1			11	161	breast skin tattoo
8	2019-08-30	73	68	156	27.94	right superolateral quadrant	Breast-conserving surgery (quadrantectomy) with sentinel lymph node biopsy	IA	IA	11-20mm (T1c)	Non-special type invasive carcinoma	Grade 2	Luminal B	patent blue	2	4	0	45	95		1			8	500	breast skin tattoo
9	2019-09-06	67	74	161	28.54	left superolateral quadrant	Breast-conserving surgery (quadrantectomy) with sentinel lymph node biopsy	IIA	IA	11-20mm (T1c)	Non-special type invasive carcinoma	Grade 2	Luminal A	patent blue	2	13	2	8	73		1			8.5	383	breast skin tattoo
10	2019-09-13	62	90	162	34.29	Union of the Upper Quadrants of the left breast	Breast-conserving surgery (quadrantectomy) with sentinel lymph node biopsy	IA	IA	11-20mm (T1c)	Non-special type invasive carcinoma	Grade 2	Luminal B	patent blue	1	1	0	15	75		2	7	5		1070	breast skin tattoo
11	2019-09-20	49	60	156	24.65	left retroareolar region	Mastectomy with sentinel lymph node biopsy with breast reconstruction (expander or prosthesis)	IA	IA	11-20mm (T1c)	Non-special type invasive carcinoma	Grade 3	Luminal B	patent blue	1	1	0	30	60		1			12	840	breast skin tattoo
12	2019-09-24	53	72	163	27.09	right superomedial quadrant	Breast-conserving surgery (quadrantectomy) with sentinel lymph node biopsy	IA	IA	11-20mm (T1c)	Non-special type invasive carcinoma	Grade 1	Luminal A	patent blue	0	6	0		70		2	5.3	3.3		255	breast skin tattoo
13	20/18/2019	41	64	163	24.65	left retroareolar region	Mastectomy with sentinel lymph node biopsy with breast reconstruction (expander or prosthesis)	IIB	IB	21-50mm (T2)	Non-special type invasive carcinoma	Grade 2	Luminal A	patent blue	1	2	2 micrometastases	40	65		1			9	330	breast skin tattoo
14	20/18/2019	51	104	157	42.19	right superolateral quadrant	Breast-conserving surgery (quadrantectomy) with sentinel lymph node biopsy	IA	IA	6-10mm (T1b)	Non-special type invasive carcinoma	Grade 2	Luminal B	patent blue	0	4	0		55		2	9	5		308	Bruise
15	2019-11-01	58	73	167	26.25	right superolateral quadrant	Breast-conserving surgery (quadrantectomy) with sentinel lymph node biopsy	IA	IA	11-20mm (T1c)	Non-special type invasive carcinoma	Grade 2	Luminal B	patent blue	1	3	0	30	55		1			5	300	breast skin tattoo
16	2019-11-01	37	80	1.68	28.36	left inferolateral quadrant	Breast-conserving surgery (quadrantectomy) with sentinel lymph node biopsy	IIB	IIA	21-50mm (T2)	Non-special type invasive carcinoma	Grade 3	Luminal B	patent blue	4	15	2	16	90		2	6	6		1860	Recurrence + Bone + Liver + Brain Metastasis
17	2019-10-29	68	81.5	1.65	29.96	right superolateral quadrant	Breast-conserving surgery (quadrantectomy) with sentinel lymph node biopsy	IA	IA	11-20mm (T1c)	Non-special type invasive carcinoma	Grade 2	Luminal B	patent blue	1	2	0	15	85		1			10	290	breast skin tattoo
18	2019-11-08	73	87	1.63	32.83	right superolateral quadrant	Mastectomy with sentinel lymph node biopsy without reconstruction	IIA	IB	21-50mm (T2)	Non-special type invasive carcinoma	Grade 3	Luminal B	patent blue	2	3	0	30	120		1			25	251	breast skin tattoo
19	2019-11-12	62	50	1.56	20.57	left retroareolar region	Mastectomy with sentinel lymph node biopsy without reconstruction	IIA	IA	21-50mm (T2)	Non-special type invasive carcinoma	Grade 2	Luminal B	patent blue	0	1	0		60		1			15	381	breast skin tattoo
20	2019-11-19	91	52	1.66	33.45	left superolateral quadrant	Breast-conserving surgery (quadrantectomy) with sentinel lymph node biopsy	IIA	IA	11-20mm (T1c)	Non-special type invasive carcinoma	Grade 2	Luminal B	patent blue	1	18	3	32	105		2	9	4		731	bone metastasis
21	2019-11-22	75	54	1.6	21.09	Union of the lower quadrants of the left breast	Mastectomy with sentinel lymph node biopsy without reconstruction	IIB	IB	21-50mm (T2)	Non-special type invasive carcinoma	Grade 2	Luminal A	patent blue	0	11	3		85		1			16	822	breast skin tattoo
22	2019-12-01	56	71.9	1.62	27.44	right superolateral quadrant	Breast-conserving surgery (quadrantectomy) with sentinel lymph node biopsy	IIB	IIA	21-50mm (T2)	invasive lobular carcinoma	Grade 3	Luminal A	patent blue	1	1	1 micrometastasis	27	60		1			8	267	breast skin tattoo
23	2019-12-03	67	75	1.48	34.24	left superolateral quadrant	Breast-conserving surgery (quadrantectomy) with sentinel lymph node biopsy	IIB	IB	21-50mm (T2)	Non-special type invasive carcinoma	Grade 2	Luminal A	patent blue	1	16	1	32	75		1			15	804	breast skin tattoo
24	2019-11-30	48	60	1.6	23.43	left superolateral quadrant	Breast-conserving surgery (quadrantectomy) with sentinel lymph node biopsy	IA	IA	11-20mm (T1c)	Non-special type invasive carcinoma	Grade 2	Luminal A	patent blue	1	2	0	11	58		1			2.5	1017	breast skin tattoo
25	2020-01-13	49	73	1.59	28.96	Union of the Upper Quadrants of the Right Breast	Breast-conserving surgery (quadrantectomy) with sentinel lymph node biopsy	IIA	IIA	21-50mm (T2)	Non-special type invasive carcinoma	Grade 3	triple negative	patent blue	1	2	0	10	60		2	6	3		680	Bruise
26	2020-01-15	85	67	1.55	27.91	right retroareolar region	Breast-conserving surgery (quadrantectomy) with sentinel lymph node biopsy	IIA	IB	21-50mm (T2)	invasive papillary carcinoma	Grade 3	Luminal B	patent blue	1	1	0	20	60		2	5	5		217	relapse
27	2020-01-21	44	107	1.49	48.19	Union of the Upper Quadrants of the Right Breast	Breast-conserving surgery (quadrantectomy) with sentinel lymph node biopsy	IA	IA	11-20mm (T1c)	Non-special type invasive carcinoma	Grade 2	Luminal A	patent blue	1	3	0	14	50		2	6	4		470	breast skin tattoo
28	2020-01-27	73	87.3	1.64	32.57	right superolateral quadrant	Breast-conserving surgery (quadrantectomy) with sentinel lymph node biopsy	IA	IA	11-20mm (T1c)	Non-special type invasive carcinoma	Grade 2	Luminal A	patent blue	3	3	0	15	40		1			10		breast skin tattoo
29	2020-01-31	40	60	1.58	24.09	Union of the Lateral Quadrants of the Right Breast	Breast-conserving surgery (quadrantectomy) with sentinel lymph node biopsy	IIB	IB	21-50mm (T2)	Non-special type invasive carcinoma	Grade 2	Luminal B	patent blue	1	15	1	12	82		1			4	1738	breast skin tattoo
30	2020-02-07	48	47	1.59	18.65	Union of the Upper Quadrants of the left breast	Breast-conserving surgery (quadrantectomy) with sentinel lymph node biopsy	IA	IA	11-20mm (T1c)	Non-special type invasive carcinoma	Grade 2	Luminal A	patent blue	3	5	0	7	60		2	6	4		120	breast skin tattoo
31	2020-02-21	55	86	1.71	29.45	Union of the lower quadrants of the left breast	Breast-conserving surgery (quadrantectomy) with sentinel lymph node biopsy	IIIC	IIIB	21-50mm (T2)	Non-special type invasive carcinoma	Grade 3	Luminal B	patent blue	2	19	17	30	75		1			6	334	bone metastasis
32	2020-03-03	41	98	1.65	36.02	left inferolateral quadrant	Breast-conserving surgery (quadrantectomy) with sentinel lymph node biopsy	IIA	IIA	21-50mm (T2)	Non-special type invasive carcinoma	Grade 3	HER2+	patent blue	0	2	0	30	80		2	5	5		426	Recurrence + Bone Metastasis
33	2020-03-24	65	75	1.65	27.57	right retroareolar region	Breast-conserving surgery (quadrantectomy) with sentinel lymph node biopsy	IIB	IIA	21-50mm (T2)	Non-special type invasive carcinoma	Grade 2	Luminal A	patent blue	2	15	2	7	71	dye allergy	2	5	5		800	breast skin tattoo
34	2020-07-02	65	79	1.55	32.91	Union of the Upper Quadrants of the left breast	Breast-conserving surgery (quadrantectomy) with sentinel lymph node biopsy	IA	IA	6-10mm (T1b)	Non-special type invasive carcinoma	Grade 2	Luminal B	indocyanine green	1	3	0	2	50		2	4.4	3.2		130	breast skin tattoo
35	2020-07-03	62	76	1.6	29.68	left superomedial quadrant	Breast-conserving surgery (quadrantectomy) with sentinel lymph node biopsy	IA	IA	6-10mm (T1b)	invasive papillary carcinoma	Grade 2	Luminal B	indocyanine green	1	4	0	1	50		2	6	4		236	breast skin tattoo
36	2020-07-16	53	77	1.6	30	right inferolateral quadrant	Breast-conserving surgery (quadrantectomy) with sentinel lymph node biopsy	IIA	IA	21-50mm (T2)	Non-special type invasive carcinoma	Grade 2	Luminal A	indocyanine green	0	3	0	2	62		2	5	3		1640	Local Infection + Skin Tattoo
37	2020-07-23	79	68	1.4	34.6	right superomedial quadrant	Mastectomy with sentinel lymph node biopsy without reconstruction	IIA	IA	21-50mm (T2)	Non-special type invasive carcinoma	Grade 2	Luminal A	indocyanine green	1	2	0	10	72		1			13	200	breast skin tattoo
38	2020-07-09	44	98	1.63	36.98	left inferolateral quadrant	Breast-conserving surgery (quadrantectomy) with sentinel lymph node biopsy	IA	IA	6-10mm (T1b)	Non-special type invasive carcinoma	Grade 2	Luminal A	indocyanine green	2	2	0	2	53		2	5	5		330	breast skin tattoo
39	2020-09-10	58	74	1.65	27.2	right superolateral quadrant	Breast-conserving surgery (quadrantectomy) with sentinel lymph node biopsy	IA	IA	11-20mm (T1c)	Non-special type invasive carcinoma	Grade 2	Luminal HER	indocyanine green	2	5	0	6	64		1			7.3	450	breast skin tattoo
40	2021-02-09	46	69	1.62	26.33	right superolateral quadrant	Breast-conserving surgery (quadrantectomy) with sentinel lymph node biopsy	IA	IA	11-20mm (T1c)	Non-special type invasive carcinoma	Grade 2	Luminal B	indocyanine green	1	0	0	11	56		1			8	423	breast skin tattoo
41	2021-03-04	40	71	1.63	27.3	Union of the lateral quadrants of the left breast	Breast-conserving surgery (quadrantectomy) with sentinel lymph node biopsy	IIA	IIA	21-50mm (T2)	Non-special type invasive carcinoma	Grade 3	HER2+	indocyanine green	2	0	0	3	90		2	6	5		337	Liver + lung metastasis
42	2021-03-04	52	66	1.62	25.19	left superolateral quadrant	Breast-conserving surgery (quadrantectomy) with sentinel lymph node biopsy	IA	IA	11-20mm (T1c)	Non-special type invasive carcinoma	Grade 2	Luminal A	indocyanine green	3	0	5	2	65		1			6.3	635	Infection + Lung Metastasis
43	2021-03-25	77	65	1.51	28.5	Union of the Upper Quadrants of the left breast	Breast-conserving surgery (quadrantectomy) with sentinel lymph node biopsy	IIIA	IB	21-50mm (T2)	Non-special type invasive carcinoma	Grade 2	Luminal B	indocyanine green	2	12	4	3	92	dye allergy	2	5.7	3		285	breast skin tattoo
44	2021-03-26	54	75	1.62	28.62	Union of the Lateral Quadrants of the Right Breast	Breast-conserving surgery (quadrantectomy) with sentinel lymph node biopsy	IIB	IIA	21-50mm (T2)	Non-special type invasive carcinoma	Grade 3	Luminal B	indocyanine green	2	12	2	5	73		2	6	7		323	Seroma + Local Infection
45	2021-03-26	69	69	1.63	26.03	right superomedial quadrant	Breast-conserving surgery (quadrantectomy) with sentinel lymph node biopsy	IIA	IA	11-20mm (T1c)	Non-special type invasive carcinoma	Grade 2	Luminal A	indocyanine green	2	7	1	5	69		2	7.5	4		485	breast skin tattoo
46	2021-05-06	51	69	1.59	27.38	right superomedial quadrant	Breast-conserving surgery (quadrantectomy) with sentinel lymph node biopsy	IIA	IA	21-50mm (T2)	Non-special type invasive carcinoma	Grade 1	Luminal A	indocyanine green	1	3	0	5	50		2	5.3	2.3		527	breast skin tattoo
47	2021-05-27	42	66	1.72	22.37	Union of the Upper Quadrants of the left breast	Breast-conserving surgery (quadrantectomy) with sentinel lymph node biopsy	IA	IA	11-20mm (T1c)	Non-special type invasive carcinoma	Grade 3	HER2+	indocyanine green	2	2	0	3	73		2	4.5	3.5		329	Bruise
48	2021-06-11	50	89	1.58	35.74	Union of the Upper Quadrants of the left breast	Mastectomy with sentinel lymph node biopsy without reconstruction	IIA	IA	11-20mm (T1c)	Non-special type invasive carcinoma	Grade 2	Luminal B	indocyanine green	2	26	2	17	69		1			17	60	Seroma
49	2021-06-10	73	45	1.53	19.21	right retroareolar region	Mastectomy with sentinel lymph node biopsy without reconstruction	IA	IA	11-20mm (T1c)	Non-special type invasive carcinoma	Grade 2	Luminal A	indocyanine green	2	6	0	11	72		1			12.5	730	Seroma
50	2021-07-02	63	45	1.5	20	left retroareolar region	Mastectomy with sentinel lymph node biopsy with breast reconstruction (expander or prosthesis)	IIIA	IIIB	21-50mm (T2)	Non-special type invasive carcinoma	Grade 3	Luminal B	indocyanine green	3	10	10	17	104		1			11	456	Bone + Liver Metastasis
51	2021-07-08	75	53	1.5	23.55	right superolateral quadrant	Breast-conserving surgery (quadrantectomy) with sentinel lymph node biopsy	IA	IA	11-20mm (T1c)	invasive lobular carcinoma	Grade 2	Luminal A	indocyanine green	1	1	0	4	56		1			6	430	breast skin tattoo
52	2021-07-13	63	70	1.63	26.71	left superolateral quadrant	Breast-conserving surgery (quadrantectomy) with sentinel lymph node biopsy	IA	IA	11-20mm (T1c)	invasive lobular carcinoma	Grade 2	Luminal B	indocyanine green	2	0	2	11	55		1			6.3
53	2021-07-22	45	69	1.62	26.33	Union of the Lateral Quadrants of the Right Breast	Breast-conserving surgery (quadrantectomy) with sentinel lymph node biopsy	IIA	IA	6-10mm (T1b)	Non-special type invasive carcinoma	Grade 2	Luminal B	indocyanine green	1	10	9	33	93		1			8.2		Surgical wound dehiscence
54	2021-08-05	77	98	1.62	37.46	right superomedial quadrant	Breast-conserving surgery (quadrantectomy) with sentinel lymph node biopsy	IIA	IA	21-50mm (T2)	Non-special type invasive carcinoma	Grade 3	Luminal A	indocyanine green	1	1	0	3	73		2	7	4		730
55	2021-08-13	56	59	1.69	20.7	right retroareolar region	Mastectomy with sentinel lymph node biopsy with breast reconstruction (expander or prosthesis)	IIB	IIA	21-50mm (T2)	Non-special type invasive carcinoma	Grade 3	Luminal B	indocyanine green	2	20	2	27	111		1			8	340
56	2021-08-03	56	73	1.68	25.88	right superolateral quadrant	Breast-conserving surgery (quadrantectomy) with sentinel lymph node biopsy	IA	IA	11-20mm (T1c)	Non-special type invasive carcinoma	Grade 2	Luminal B	indocyanine green	2	2	0	11	47		1			6	247
57	2021-08-19	65	88	1.63	33.2	Union of the lateral quadrants of the left breast	Breast-conserving surgery (quadrantectomy) with sentinel lymph node biopsy	IIA	IA	11-20mm (T1c)	Non-special type invasive carcinoma	Grade 2	Luminal A	indocyanine green	2	12	3	3	92		2	5	4		620	Surgical wound dehiscence
58	2021-09-09	26	107	1.65	39.33	left retroareolar region	Mastectomy with sentinel lymph node biopsy with breast reconstruction (expander or prosthesis)	IIIC	IIB	11-20mm (T1c)	Non-special type invasive carcinoma	Grade 3	HER2+	indocyanine green	2	15	12	27	123		1			11	371
59	2021-09-24	65	70	1.68	24.82	Union of the Upper Quadrants of the Right Breast	Breast-conserving surgery (quadrantectomy) with sentinel lymph node biopsy	IA	IA	11-20mm (T1c)	Non-special type invasive carcinoma	Grade 2	Luminal B	indocyanine green	2	2	0	26	71		1			5	445
60	2021-10-08	84	75	1.63	28.3	Union of the Lateral Quadrants of the Right Breast	Breast-conserving surgery (quadrantectomy) with sentinel lymph node biopsy	IA	IA	11-20mm (T1c)	invasive lobular carcinoma	Grade 2	Luminal A	indocyanine green	1	1	0	17	53		1			7	355
61	2021-10-14	54	69	1.62	26.33	left inferolateral quadrant	Breast-conserving surgery (quadrantectomy) with sentinel lymph node biopsy	IIA	IA	21-50mm (T2)	Non-special type invasive carcinoma	Grade 2	Luminal HER	indocyanine green	1	1	0	3	53		2	5	4		270
62	2021-11-04	53	79	1.63	29.81	Union of the lateral quadrants of the left breast	Breast-conserving surgery (quadrantectomy) with sentinel lymph node biopsy	IIIA	IA	21-50mm (T2)	Non-special type invasive carcinoma	Grade 2	Luminal HER	indocyanine green	3	12	7	23	67		1			6	310
63	2021-10-29	82	55	1.49	24.77	Union of the Upper Quadrants of the left breast	Breast-conserving surgery (quadrantectomy) with sentinel lymph node biopsy	IIA	IA	21-50mm (T2)	Non-special type invasive carcinoma	Grade 3	Luminal HER	indocyanine green	2	12	0	13	47		1			5.5	175
64	2021-12-02	59	95	1.68	33.68	right superolateral quadrant	Breast-conserving surgery (quadrantectomy) with sentinel lymph node biopsy	IA	IA	11-20mm (T1c)	Non-special type invasive carcinoma	Grade 2	Luminal HER	indocyanine green	1	3	0	5	53		1			7.3	553
65	2021-11-12	71	68	1.63	25.66	Union of the lower quadrants of the right breast	Breast-conserving surgery (quadrantectomy) with sentinel lymph node biopsy	IIIC	IA	11-20mm (T1c)	Non-special type invasive carcinoma	Grade 3	HER2+	indocyanine green	0	17	12		74		2	6.8	4		780
66	2021-12-17	59	88	1.7	30.44	left superolateral quadrant	Breast-conserving surgery (quadrantectomy) with sentinel lymph node biopsy	IIA	IA	21-50mm (T2)	Non-special type invasive carcinoma	Grade 3	triple negative	patent blue + indocyanine green	1	1	0	8	57		1			6.3	234	Surgical wound dehiscence
67	2019-12-12	62	52	1.52	22.8	right superolateral quadrant	Breast-conserving surgery (quadrantectomy) with sentinel lymph node biopsy	IA	IA	6-10mm (T1b)	Non-special type invasive carcinoma	Grade 3	Luminal HER	patent blue + indocyanine green	2	2	0	5	60		1			6	112
68	2020-01-16	47	84	1.68	29.78	right superolateral quadrant	Breast-conserving surgery (quadrantectomy) with sentinel lymph node biopsy	IA	IA	11-20mm (T1c)	invasive medullary carcinoma	Grade 3	Luminal B	patent blue + indocyanine green	2	2	0	30	65		1			5	1380	radio-induced scleroderma
69	2020-02-06	65	63	1.46	29.57	Union of the Upper Quadrants of the Right Breast	Breast-conserving surgery (quadrantectomy) with sentinel lymph node biopsy	IIA	IA	11-20mm (T1c)	Non-special type invasive carcinoma	Grade 3	triple negative	patent blue + indocyanine green	1	12	5	10	80		2	6	5		356
70	2020-02-13	73	72.5	1.62	27.67	left superolateral quadrant	Breast-conserving surgery (quadrantectomy) with sentinel lymph node biopsy	IA	IA	11-20mm (T1c)	Non-special type invasive carcinoma	Grade 1	Luminal A	patent blue + indocyanine green	1	1	0	10	50		1			7	113
71	2019-02-20	65	76	1.5	33.77	left inferolateral quadrant	Breast-conserving surgery (quadrantectomy) with sentinel lymph node biopsy	IA	AI	11-20mm (T1c)	Non-special type invasive carcinoma	Grade 1	Luminal A	patent blue + indocyanine green	1	1	0	2	40		2	4	3		970
72	2020-03-05	37	59	1.65	21.69	left superomedial quadrant	Breast-conserving surgery (quadrantectomy) with sentinel lymph node biopsy	IIA	IIA	21-50mm (T2)	Non-special type invasive carcinoma	Grade 3	HER2+	patent blue + indocyanine green	2	6	0	2	30		2	9	4		365
73	2020-03-12	69	65	1.63	24.52	left superolateral quadrant	Breast-conserving surgery (quadrantectomy) with sentinel lymph node biopsy	IA	IA	11-20mm (T1c)	Non-special type invasive carcinoma	Grade 2	Luminal B	patent blue + indocyanine green	2	3	0	9	50		1			7.5	320
74	2020-03-19	56	51	1.53	31.79	Union of the lateral quadrants of the left breast	Breast-conserving surgery (quadrantectomy) with sentinel lymph node biopsy	IA	IA	11-20mm (T1c)	Non-special type invasive carcinoma	Grade 2	Luminal A	patent blue + indocyanine green	2	4	0	17	40		2	6.5	3.9		275
75	2020-03-26	80	62	1.48	28.31	Union of the Lateral Quadrants of the Right Breast	Breast-conserving surgery (quadrantectomy) with sentinel lymph node biopsy	IA	IA	11-20mm (T1c)	Non-special type invasive carcinoma	Grade 3	triple negative	patent blue + indocyanine green	2	4	0	17	49		1			6	430
76	2020-04-03	35	60	1.6	23.43	right superolateral quadrant	Breast-conserving surgery (quadrantectomy) with sentinel lymph node biopsy	IIB	IIA	21-50mm (T2)	Non-special type invasive carcinoma	Grade 3	Luminal B	patent blue + indocyanine green	1	1	1	9	38		1			5.6	272
77	2020-04-16	46	82	1.64	30.59	right superolateral quadrant	Breast-conserving surgery (quadrantectomy) with sentinel lymph node biopsy	IIIA	IIB	21-50mm (T2)	Non-special type invasive carcinoma	Grade 3	Luminal B	patent blue + indocyanine green	2	8	5	24	88		1			7	543
78	2020-04-16	69	72	1.63	27.16	Union of the lateral quadrants of the left breast	Breast-conserving surgery (quadrantectomy) with sentinel lymph node biopsy	AI	IA	11-20mm (T1c)	Non-special type invasive carcinoma	Grade 3	Luminal A	patent blue + indocyanine green	1	11	0	18	65		2	7	3		320
79	2020-04-23	67	53	1.54	22.36	Union of the Upper Quadrants of the Right Breast	Breast-conserving surgery (quadrantectomy) with sentinel lymph node biopsy	IA	IA	6-10mm (T1b)	Non-special type invasive carcinoma	Grade 2	Luminal A	patent blue + indocyanine green	1	1	0	9	67		1			4.8	197
80	2020-05-07	45	82	1.54	34.59	Union of the Upper Quadrants of the Right Breast	Breast-conserving surgery (quadrantectomy) with sentinel lymph node biopsy	IIA	IA	6-10mm (T1b)	Non-special type invasive carcinoma	Grade 2	Luminal B	patent blue + indocyanine green		27	3		72		2	8	7		850	Seroma
81	2002-05-14	53	53	1.63	20	Union of the Lateral Quadrants of the Right Breast	Breast-conserving surgery (quadrantectomy) with sentinel lymph node biopsy	IIA	IA	11-20mm (T1c)	Non-special type invasive carcinoma	Grade 2	Luminal A	patent blue + indocyanine green	3	3	2	5	49		2	6	4		700	Seroma
82	2020-05-21	70	76	1.58	30.52	left superolateral quadrant	Breast-conserving surgery (quadrantectomy) with sentinel lymph node biopsy	IA	IA	11-20mm (T1c)	Non-special type invasive carcinoma	Grade 2	Luminal A	patent blue + indocyanine green	3	4	0	9	39		1			5.5	840
83	2020-05-28	44	52	1.52	22.51	right inferolateral quadrant	Breast-conserving surgery (quadrantectomy) with sentinel lymph node biopsy	IA	IA	11-20mm (T1c)	Non-special type invasive carcinoma	Grade 2	Luminal HER	patent blue + indocyanine green	2	3	0	3	47		2	6	4		850
84	2020-06-18	69	93	1.65	34.19	left retroareolar region	Mastectomy with sentinel lymph node biopsy without reconstruction	IIB	IB	21-50mm (T2)	Non-special type invasive carcinoma	Grade 2	Luminal A	patent blue + indocyanine green	1	12	1	3	55		1			11	700	Seroma
85	2020-06-25	60	68	1.6	26.56	left superomedial quadrant	Breast-conserving surgery (quadrantectomy) with sentinel lymph node biopsy	IA	IA	6-10mm (T1b)	Non-special type invasive carcinoma	Grade 1	Luminal B	patent blue + indocyanine green	1	2	0	4	54		2	5.5	4.5		272
86	2020-06-25	70	64	1.59	25.39	Union of the Upper Quadrants of the Right Breast	Breast-conserving surgery (quadrantectomy) with sentinel lymph node biopsy	IA	IA	11-20mm (T1c)	Non-special type invasive carcinoma	Grade 2	Luminal HER	patent blue + indocyanine green	1	1	0	7	63		2	7	63		455
87	2020-07-30	58	70	1.59	27.77	left inferomedial quadrant	Mastectomy with sentinel lymph node biopsy without reconstruction	IA	IA	6-10mm (T1b)	Non-special type invasive carcinoma	Grade 2	HER2+	patent blue + indocyanine green	1	15	0	12	71		1			6	536
88	2020-08-20	60	101	1.6	39.45	left superomedial quadrant	Breast-conserving surgery (quadrantectomy) with sentinel lymph node biopsy	IA	IA	11-20mm (T1c)	Non-special type invasive carcinoma	Grade 2	Luminal A	patent blue + indocyanine green	2	3	0	3	47		2	9	7		420	Bruise
89	2020-08-27	84	53	1.6	20.7	left retroareolar region	Mastectomy with sentinel lymph node biopsy without reconstruction	IA	IB	11-20mm (T1c)	Non-special type invasive carcinoma	Grade 2	triple negative	patent blue + indocyanine green	1	3	0	5	28		1			7	130
90	2020-09-03	44	70	1.59	27.77	left superolateral quadrant	Breast-conserving surgery (quadrantectomy) with sentinel lymph node biopsy	IA	IA	11-20mm (T1c)	Non-special type invasive carcinoma	Grade 2	Luminal HER	patent blue + indocyanine green	1	12	0	10	55		1			5	358
91	2020-09-24	40	85	1.63	32.07	left superomedial quadrant	Breast-conserving surgery (quadrantectomy) with sentinel lymph node biopsy	IIA	IB	21-50mm (T2)	Non-special type invasive carcinoma	Grade 3	Luminal HER	patent blue + indocyanine green	2	4	0	7	63		2	4	4		237	Surgical wound dehiscence
92	2020-10-01	52	45	1.51	19.73	right superolateral quadrant	Breast-conserving surgery (quadrantectomy) with sentinel lymph node biopsy	IA	IA	6-10mm (T1b)	Non-special type invasive carcinoma	Grade 2	Luminal A	patent blue + indocyanine green	1	3	0	2	42		2	5	3		288
93	2020-11-12	47	58	1.65	21.32	left superolateral quadrant	Breast-conserving surgery (quadrantectomy) with sentinel lymph node biopsy	IA	IA	11-20mm (T1c)	Non-special type invasive carcinoma	Grade 3	Luminal A	patent blue + indocyanine green	1	1	0	3	55		2	4	3		240
94	2021-01-14	49	85	1.62	32.44	left superolateral quadrant	Breast-conserving surgery (quadrantectomy) with sentinel lymph node biopsy	IA	IA	6-10mm (T1b)	Non-special type invasive carcinoma	Grade 2	triple negative	patent blue + indocyanine green	1	3	0	10	55		2	7	3		485
95	2021-01-29	34	84	1.68	29.78	Union of the lateral quadrants of the left breast	Breast-conserving surgery (quadrantectomy) with sentinel lymph node biopsy	IIA	IA	11-20mm (T1c)	Non-special type invasive carcinoma	Grade 2	Luminal B	patent blue + indocyanine green	2	9	2	2	80		1	6	3		379
96	2021-08-12	46	64	1.58	25.7	left superolateral quadrant	Breast-conserving surgery (quadrantectomy) with sentinel lymph node biopsy	IIA	IA	11-20mm (T1c)	Non-special type invasive carcinoma	Grade 2	Luminal A	patent blue + indocyanine green	1	12	0	11	54		1			5.5	524
97	2021-09-02	61	69	1.58	27.71	Union of the lateral quadrants of the left breast	Breast-conserving surgery (quadrantectomy) with sentinel lymph node biopsy	IA	IA	11-20mm (T1c)	Non-special type invasive carcinoma	Grade 2	Luminal B	patent blue + indocyanine green	2	7	0	5	53		2	6.5	3		280
98	2021-12-02	68	72	1.63	27.16	Union of the lateral quadrants of the left breast	Breast-conserving surgery (quadrantectomy) with sentinel lymph node biopsy	IIA	IA	21-50mm (T2)	Non-special type invasive carcinoma	Grade 2	Luminal A	patent blue + indocyanine green	1	6	0	8	62		1			8.2	185
99	2021-12-16	55	64	1.66	38.55	right superomedial quadrant	Breast-conserving surgery (quadrantectomy) with sentinel lymph node biopsy	IA	IA	6-10mm (T1b)	Non-special type invasive carcinoma	Grade 2	triple negative	patent blue + indocyanine green	1	1	0	6	54		1			5.2	430

## Sheet:  Worksheet1
right superomedial quadrant	Breast-conserving surgery (quadrantectomy) with sentinel lymph node biopsy	AI	AI	0-5mm (T1a)	Non-special type invasive carcinoma	Luminal A	patent blue	anesthetic complications	breast skin tattoo
right superolateral quadrant	Mastectomy with sentinel lymph node biopsy without reconstruction	IB	IB	6-10mm (T1b)	invasive lobular carcinoma	Luminal B	indocyanine green	clinical complications	Surgical wound dehiscence
right inferomedial quadrant	Mastectomy with sentinel lymph node biopsy with breast reconstruction (expander or prosthesis)	IIA	IIA	11-20mm (T1c)	mixed carcinoma	Luminal HER	patent blue + indocyanine green	dye allergy	local infection
right inferolateral quadrant		IIB	IIB	21-50mm (T2)	invasive lobular carcinoma	triple negative			Seroma
left superomedial quadrant		IIIA	IIIA	>50mm (T3)	invasive tubular carcinoma	HER2+			clinical complications
left superolateral quadrant		IIIB	IIIB	Infiltrating the skin (T4b)	invasive mucinous carcinoma				Bruise
left inferomedial quadrant		IIIC	IIIC		invasive metaplastic carcinoma				relapse
left inferolateral quadrant					invasive papillary carcinoma				bone metastasis
left retroareolar region					ductal carcinoma in situ				Recurrence + Bone Metastasis
right retroareolar region					invasive medullary carcinoma				Recurrence + Bone + Liver + Brain Metastasis
Union of the Upper Quadrants of the Right Breast									radio-induced scleroderma
Union of the Lateral Quadrants of the Right Breast
Union of the Medial Quadrants of the Right Breast
Union of the Lower Quadrants of the Right Breast
Union of the Upper Quadrants of the left breast
Union of the Lateral Quadrants of the left breast
Union of the Medial Quadrants of the left breast
Union of the Lower Quadrants of the left breast
